# Supplementary material for: Association of FOXD1 variants with adverse pregnancy outcomes in mice and humans
Source: Open Biol. 2016 Oct 19;6(10):160109. doi: 10.1098/rsob.160109 (PMC5090055; doi:10.1098/rsob.160109)
Supplement: Table S1 [file rsob160109supp2.xlsx]

## Sheet: Feuil1
Locus Id	Gene symbol	Log2 induction in the placenta 66h Chr13/B6/J	Average number of binding sites detected by Genomatix
GXL_259974	Fgg	-4.71301	3
GXL_87495	Fgb	-4.6348	2.66667
GXL_126972	Alb	-4.26965	5
GXL_198087	Apoa1	-3.97547	4
GXL_259982	Fga	-3.93976	3
GXL_288980	Gm10680, LOC100502818	-3.93976	8
GXL_243042	Tdh	-3.8324	2
GXL_210224	Apoa2	-3.72134	2
GXL_194001	Ttr	-3.71748	3
GXL_923964	Apoc4, Apoc2	-3.89942	2.2
GXL_120604	Gc	-3.66543	7
GXL_279952	Cubn	-3.66436	5.16667
GXL_273663	Apob	-3.65085	2.33333
GXL_198019	Apoa4	-3.63661	1
GXL_119975	Cfi	-3.61973	4
GXL_662189	Cyp2a5, LOC100504787	-3.42077	0.25
GXL_126907	Afp	-3.3298	3
GXL_134106	Sprr2e	-3.31753	2
GXL_124919	Lrp2	-3.31238	3
GXL_286247	Zscan4c	-3.26345	2
GXL_223273	Serpinf2	-3.24442	2.33333
GXL_240551	F2	-3.19334	1
GXL_46531	Ambp	-3.13309	1.5
GXL_171934	Mbl2	-3.1142	1
GXL_189479	Maob	-3.11113	3.5
GXL_57336	Cyp4a12b	-3.07518	4
GXL_124911	Ermn	-3.064	3
GXL_130330	Plg	-3.01919	2
GXL_183941	Rbp2	-2.99656	5
GXL_223563	Taar7d	-2.90869	3
GXL_29	Bex4	-2.89977	1
GXL_1197797	Mup10	-2.87769	2
GXL_226962	AW551984	-2.87237	4.4
GXL_95230	Spink3	-2.82822	2
GXL_136660	Itih2	-2.82097	2.83333
GXL_39871	G6pd2	1.89278	3
GXL_255054	Spr	1.90847	1.5
GXL_231399	Ooep	1.92175	3
GXL_169896	Pck1	1.9291	2
GXL_48602	Prap1	1.93024	0
GXL_197989	Larp6	1.94528	2
GXL_213011	Clic3	1.94657	0
GXL_213011	Clic3	1.94657	0
GXL_155125	Atp6v1e2	1.9475	1
GXL_290079	Gm715	1.9535	0
GXL_87691	Pigr	1.97137	2.66667
GXL_460952	Cdh24	2.01947	0
GXL_171554	Lcn2	2.06057	0
GXL_271111	Vps4b	2.06594	2
GXL_183820	Foxl2	2.07888	0
GXL_99391	Nf2	2.12955	2.125
GXL_251621	Cyp39a1	2.16434	3
GXL_121944	Dclre1b	2.20087	1
GXL_17687	Dhx15	2.23417	2
GXL_242799	Steap3	2.43239	1.2
GXL_27721	Fxyd4	2.49881	1
GXL_461786	C3, LOC100048759	2.50004	2.75
GXL_211845	5330417C22Rik	2.50077	2.33333
GXL_461693	H2-Q10	2.57341	1
GXL_220135	Erh	2.64171	1
GXL_661656	Slc4a4	2.74613	3.33333
GXL_181646	Guca2b	2.76217	1
GXL_36670	Lim2	2.92164	1
GXL_659268	Serpinb6c	2.94705	1.5
GXL_242077	Cd164l2	3.02185	1.5
GXL_99577	Nrtn	3.66042	1
GXL_58853	Cuzd1	3.77609	0
