# Supplementary material for: Association of FOXD1 variants with adverse pregnancy outcomes in mice and humans
Source: Open Biol. 2016 Oct 19;6(10):160109. doi: 10.1098/rsob.160109 (PMC5090055; doi:10.1098/rsob.160109)
Supplement: Table S2 [file rsob160109supp3.xlsx]

## Sheet: Hoja1
Supplementary Table2: list of PCR and sequencing primers
	Primer name	Sequence
	mfoxd1-1F	5´-GTCGCAGAGTGGCGTCCT-3´
	mfoxd1-2F	5´-CAGCCGCTTCCCTTACTACC-3´
	mfoxd1-2R	5´-AAAGAAGCCGGGAGTCCTAC-3´
	HuFOXD1-1Fb	5´-cggcgcaggagttataaagtcggcg-3´
	HuFOXD1-174F	5´-GTACGCCGGGGAGGACGAGCTGGA-3´
	HuFOXD1-2R2b	5´-CGCGCctggaggagcgaacaaaaca-3´
	HuFOXD1-OM	5´-TTAACAATTGGAAATCCTAGCAG-3´
	HuFOXD1-980R	5´-GAGCGGGTGCGGCCGGTAGC-3´
	HuFOXD1-a	5´-ATGACCCTGAGCACTGAG-3´
