# Supplementary material for: Association of FOXD1 variants with adverse pregnancy outcomes in mice and humans
Source: Open Biol. 2016 Oct 19;6(10):160109. doi: 10.1098/rsob.160109 (PMC5090055; doi:10.1098/rsob.160109)
Supplement: Table S3 [file rsob160109supp4.xlsx]

## Sheet: Feuil1
DNA	Mutation (missense)	rs	SIFT	PolyPhen-2	Mutation Taster	Align GVGD	Grantham score	Panther	1000 genomes frequency	ExAc	MAF
c.69G>C	p.Gly23Gly	rs114980107	NA	NA	NA	NA	NA	NA	G=0.0270/135	G=0.0373/709	0.03
c.237G>A	p.Leu79Leu	rs577191958	NA	NA	NA	NA	NA	NA	A=0.0002/1	NR	< 0.01
c.300C>T	p.Ala100Ala	NR	NA	NA	NA	NA	NA	NA	NR	NR	NR
c.324 C>T	p.Gly108Gly	NR	NA	NA	NA	NA	NA	NA	NR	NR	NR
c.612G>A	p.Glu204Glu	rs374511892	NA	NA	NA	NA	NA	NA	T=0.0018/9	T=0.0029/349	< 0.01
c.903C>A	p.Ala301Ala	rs868040282	NA	NA	NA	NA	NA	NA	NR	NR	NR
c.1007 C>T	p.Ala336Val	NR	Neutral	POSSIBLY DAMAGING	disease causing	Class C65	Class C65	Cannot score substitution	NR	NR	NR
c.1248G>C	p.Val416Val	NR	NA	NA	NA	NA	NA	NA
c.1297 GCC>GCG	p.Ala432Ala	NR	NA	NA	NA	NA	NA	NA
c.1308A>G	p.Ser436Ser	NR	NA	NA	NA	NA	NA	NA	C=0.2877/1441	C=0.4139/5561	0.29
c.1055 C>G	p.Arg352Pro	NR
c.164G>C	p.Arg55Pro	rs775281482	Neutral	PROBABLY DAMAGING	disease causing	Class C65	Class C65		NR	G=0.00009/1	NR
c.263G>C	p.Ala88Gly	rs7705335	Neutral	PROBABLY DAMAGING	disease causing	Class C55	Class C55		C=0.1809/906	C=0.1872/73	0.18 (C)
c.326_327InsGCG	p.Ins109Gly	NR	NA	NA	polymorphism	NA	NA	NA	NR	NR	NR
c.683C>T	p.Pro228Leu	rs562222810	Neutral	BENIGN	polymorphism	Class C65	Class C65	Probably benign	A=0.0002/1	A=0.00003/3	< 0.01 (A)
c.721G>C	p.Ala241Pro	NR	NA
c.976G>A	p.Ala326Thr	rs552595262	Neutral	POSSIBLY DAMAGING	polymorphism	Class C55	Class C55	Cannot score substitution	T=0.0142/71	NR	0.01 (T)
c.1067 C>G	p.Ala356Gly	NR	Neutral	BENIGN	polymorphism	Class C55	Class C55	Cannot score substitution	NR	NR	NR
c.1092 C>G	p.Ile364Met	NR	Neutral	PROBABLY DAMAGING	polymorphism	Class C0	Class C0	Cannot score substitution	NR	NR	NR
c.909_1165del256	p.FS>STOP376	NR	NA	NA	disease causing	NA	NA	NA	NR	NR	NR
c.1146-1160del	p.Gln383_Ala387del	NR	NA	NA	disease causing	NA	NA	NA	NR	NR	NR
c.1169_1170InsGGCCGC	p.Ins391ProPro	NR	NA	NA	polymorphism	NA	NA	NA	NR	NR	NR
c.1187C>T	p.Pro396Leu	rs540644822	Neutral	BENIGN	polymorphism	Class C65	Class C65	Cannot score substitution	A=0.0028/14	NR	< 0.01 (A)
c.1285_1286InsGCCGCG	p.Ins429AlaAla	NR	NA	NA	polymorphism	NA	NA	NA	NR	NR	NR
c.1309G>A	p.Val437Ile	NR	Neutral	BENIGN	polymorphism	Class C25	Class C25	Cannot score substitution	NR	NR	NR
c.1324G>T	p.Ala442Ser	NR	Neutral	POSSIBLY DAMAGING	polymorphism	Class C65	Class C65	Cannot score substitution	NR	NR	NR
NR	No reported
NA	Not applicable
	Pathogenic
	Benign
